# Supplementary material for: The pan-plastome of tartary buckwheat (fagopyrum tataricum): key insights into genetic diversity and the history of lineage divergence
Source: BMC Plant Biol. 2023 Apr 24;23:212. doi: 10.1186/s12870-023-04218-7 (PMC10123988; doi:10.1186/s12870-023-04218-7)
Supplement: Supplementary file 1 — Supplementary Material 1 [file 12870_2023_4218_MOESM1_ESM.xlsx]

## Sheet: Table S1
Table S1 Summary of all buckwheat individuals in this study
No.	ID	Accession	Specie	Genetic cluster	Final group	Type	Country	Province	Reference
1	SRR11487373	Y8	Fagopyrum caudatum (Sam.)	gc2	F-I	NA	China	Sichuan	Zhang et al., 2021
2	SRR11487374	Y7	Fagopyrum gracilipedoides	gc2	F-I	NA	China	Sichuan	Zhang et al., 2021
3	SRR11487376	Y4	Fagopyrum rubifolium	gc2	F-I	NA	China	Sichuan	Zhang et al., 2021
4	SRR11487377	Y3	Fagopyrum pugense	gc2	F-I	NA	China	Sichuan	Zhang et al., 2021
5	SRR11487378	Y2	Fagopyrum qiangcai	gc2	F-I	NA	China	Sichuan	Zhang et al., 2021
6	SRR11487379	Y1	Fagopyrum leptopodum	gc2	F-I	NA	China	Sichuan	Zhang et al., 2021
7	NC_056984.1	NC_056984	Fagopyrum leptopodum	gc2	F-I	NA	NA	NA	https://www.ncbi.nlm.nih.gov/nuccore/NC_056984.1/#feature_NC_056984.1
8	KY275182.1	KY275182	Fagopyrum luojishanense	gc2	F-I	NA	NA	NA	https://www.ncbi.nlm.nih.gov/nuccore/KY275182.1/
9	MW017634.1	MW017634	Fagopyrum leptopodum	gc2	F-I	NA	NA	NA	https://www.ncbi.nlm.nih.gov/nuccore/MW017634.1/
10	SRR11487375	Y6	Fagopyrum esculentum	gc1	F-II	NA	China	NA	Zhang et al., 2021
11	MF491390.1	MF491390	Fagopyrum dibotrys	gc5	F-II	NA	NA	NA	https://www.ncbi.nlm.nih.gov/nuccore/MF491390
12	KY275181.1	KY275181	Fagopyrum dibotrys	gc5	F-II	NA	NA	NA	https://www.ncbi.nlm.nih.gov/nuccore/KY275181
13	SRR11487356	HB82	Fagopyrum tataricum (L.) Gaertn	gc3	Ft-I	landrace	China	Hebei	Zhang et al., 2021
14	SRR11487368	HB70	Fagopyrum tataricum (L.) Gaertn	gc3	Ft-I	landrace	China	Hebei	Zhang et al., 2021
15	SRR11487399	FRA-W38	Fagopyrum tataricum (L.) Gaertn	gc3	Ft-I	landrace	France	NA	Zhang et al., 2021
16	SRR11487401	FRA-W35	Fagopyrum tataricum (L.) Gaertn	gc3	Ft-I	landrace	France	NA	Zhang et al., 2021
17	SRR11487411	JPN-W19	Fagopyrum tataricum (L.) Gaertn	gc3	Ft-I	NA	NA	NA	Zhang et al., 2021
18	SRR11487412	RUS-W15	Fagopyrum tataricum (L.) Gaertn	gc3	Ft-I	landrace	Russia	NA	Zhang et al., 2021
19	SRR11487413	RUS-W11	Fagopyrum tataricum (L.) Gaertn	gc3	Ft-I	landrace	Russia	NA	Zhang et al., 2021
20	SRR11487416	POL-W7	Fagopyrum tataricum (L.) Gaertn	gc3	Ft-I	landrace	Poland	NA	Zhang et al., 2021
21	SRR11487417	POL-W6	Fagopyrum tataricum (L.) Gaertn	gc3	Ft-I	landrace	Poland	NA	Zhang et al., 2021
22	SRR11487428	RUS544	Fagopyrum tataricum (L.) Gaertn	gc3	Ft-I	landrace	Russia	NA	Zhang et al., 2021
23	SRR11487445	BTN528	Fagopyrum tataricum (L.) Gaertn	gc3	Ft-I	landrace	Bhutan	NA	Zhang et al., 2021
24	SRR11487507	QH8	Fagopyrum tataricum (L.) Gaertn	gc3	Ft-I	landrace	China	Qinghai	Zhang et al., 2021
25	SRR11487125	JPN333	Fagopyrum tataricum (L.) Gaertn	gc4	Ft-II	landrace	Japan	NA	Zhang et al., 2021
26	SRR11487126	JPN332	Fagopyrum tataricum (L.) Gaertn	gc4	Ft-II	landrace	Japan	NA	Zhang et al., 2021
27	SRR11487127	JPN330	Fagopyrum tataricum (L.) Gaertn	gc4	Ft-II	landrace	Japan	NA	Zhang et al., 2021
28	SRR11487128	JPN329	Fagopyrum tataricum (L.) Gaertn	gc4	Ft-II	landrace	Japan	NA	Zhang et al., 2021
29	SRR11487129	JPN328	Fagopyrum tataricum (L.) Gaertn	gc4	Ft-II	landrace	Japan	NA	Zhang et al., 2021
30	SRR11487130	JPN327	Fagopyrum tataricum (L.) Gaertn	gc4	Ft-II	landrace	Japan	NA	Zhang et al., 2021
31	SRR11487131	JPN326	Fagopyrum tataricum (L.) Gaertn	gc4	Ft-II	landrace	Japan	NA	Zhang et al., 2021
32	SRR11487132	JPN325	Fagopyrum tataricum (L.) Gaertn	gc4	Ft-II	landrace	Japan	NA	Zhang et al., 2021
33	SRR11487138	NPL320	Fagopyrum tataricum (L.) Gaertn	gc4	Ft-II	wild	Nepal	NA	Zhang et al., 2021
34	SRR11487139	XZ319	Fagopyrum tataricum (L.) Gaertn	gc4	Ft-II	wild	China	Tibet	Zhang et al., 2021
35	SRR11487140	XZ318	Fagopyrum tataricum (L.) Gaertn	gc4	Ft-II	wild	China	Tibet	Zhang et al., 2021
36	SRR11487141	XZ317	Fagopyrum tataricum (L.) Gaertn	gc4	Ft-II	wild	China	Tibet	Zhang et al., 2021
37	SRR11487143	XZ315	Fagopyrum tataricum (L.) Gaertn	gc4	Ft-II	wild	China	Tibet	Zhang et al., 2021
38	SRR11487176	YN283	Fagopyrum tataricum (L.) Gaertn	gc4	Ft-II	landrace	China	Yunnan	Zhang et al., 2021
39	SRR11487178	SX-29	Fagopyrum tataricum (L.) Gaertn	gc4	Ft-II	landrace	China	Shanxi	Zhang et al., 2021
40	SRR11487209	SC247	Fagopyrum tataricum (L.) Gaertn	gc4	Ft-II	landrace	China	Sichuan	Zhang et al., 2021
41	SRR11487242	SC208	Fagopyrum tataricum (L.) Gaertn	gc4	Ft-II	landrace	China	Sichuan	Zhang et al., 2021
42	SRR11487267	XZ21	Fagopyrum tataricum (L.) Gaertn	gc4	Ft-II	wild	China	Tibet	Zhang et al., 2021
43	SRR11487272	GS172	Fagopyrum tataricum (L.) Gaertn	gc4	Ft-II	landrace	China	Gansu	Zhang et al., 2021
44	SRR11487289	XZ19	Fagopyrum tataricum (L.) Gaertn	gc4	Ft-II	wild	China	Tibet	Zhang et al., 2021
45	SRR11487293	sx150	Fagopyrum tataricum (L.) Gaertn	gc4	Ft-II	landrace	China	Shaanxi	Zhang et al., 2021
46	SRR11487300	XZ17	Fagopyrum tataricum (L.) Gaertn	gc4	Ft-II	wild	China	Tibet	Zhang et al., 2021
47	SRR11487311	XZ15	Fagopyrum tataricum (L.) Gaertn	gc4	Ft-II	wild	China	Tibet	Zhang et al., 2021
48	SRR11487324	SX-115	Fagopyrum tataricum (L.) Gaertn	gc4	Ft-II	landrace	China	Shanxi	Zhang et al., 2021
49	SRR11487331	XZ13	Fagopyrum tataricum (L.) Gaertn	gc4	Ft-II	wild	China	Tibet	Zhang et al., 2021
50	SRR11487342	XZ12	Fagopyrum tataricum (L.) Gaertn	gc4	Ft-II	wild	China	Tibet	Zhang et al., 2021
51	SRR11487350	HB87	Fagopyrum tataricum (L.) Gaertn	gc4	Ft-II	landrace	China	Hebei	Zhang et al., 2021
52	SRR11487353	XZ11	Fagopyrum tataricum (L.) Gaertn	gc4	Ft-II	wild	China	Tibet	Zhang et al., 2021
53	SRR11487369	HB68	Fagopyrum tataricum (L.) Gaertn	gc4	Ft-II	landrace	China	Hebei	Zhang et al., 2021
54	SRR11487372	HB63	Fagopyrum tataricum (L.) Gaertn	gc4	Ft-II	landrace	China	Hebei	Zhang et al., 2021
55	SRR11487387	XZ14	Fagopyrum tataricum (L.) Gaertn	gc4	Ft-II	wild	China	Tibet	Zhang et al., 2021
56	SRR11487398	IND-W68	Fagopyrum tataricum (L.) Gaertn	gc4	Ft-II	wild	India	NA	Zhang et al., 2021
57	SRR11487431	BTN542	Fagopyrum tataricum (L.) Gaertn	gc4	Ft-II	wild	Bhutan	NA	Zhang et al., 2021
58	SRR11487443	BTN530	Fagopyrum tataricum (L.) Gaertn	gc4	Ft-II	wild	Bhutan	NA	Zhang et al., 2021
59	SRR11487456	BTN516	Fagopyrum tataricum (L.) Gaertn	gc4	Ft-II	wild	Bhutan	NA	Zhang et al., 2021
60	SRR11487459	BTN513	Fagopyrum tataricum (L.) Gaertn	gc4	Ft-II	wild	Bhutan	NA	Zhang et al., 2021
61	SRR11487473	SX-50	Fagopyrum tataricum (L.) Gaertn	gc4	Ft-II	landrace	China	Shanxi	Zhang et al., 2021
62	SRR11487484	SX-49	Fagopyrum tataricum (L.) Gaertn	gc4	Ft-II	landrace	China	Shanxi	Zhang et al., 2021
63	SRR11487510	SC461	Fagopyrum tataricum (L.) Gaertn	gc4	Ft-II	landrace	China	Sichuan	Zhang et al., 2021
64	SRR11487612	QH360	Fagopyrum tataricum (L.) Gaertn	gc4	Ft-II	landrace	China	Qinghai	Zhang et al., 2021
65	SRR11487634	SX-340	Fagopyrum tataricum (L.) Gaertn	gc4	Ft-II	landrace	China	Shanxi	Zhang et al., 2021
66	SRR11487124	JPN334	Fagopyrum tataricum (L.) Gaertn	gc9	Ft-IIIa	landrace	Japan	NA	Zhang et al., 2021
67	SRR11487133	NPL324	Fagopyrum tataricum (L.) Gaertn	gc9	Ft-IIIa	wild	Nepal	NA	Zhang et al., 2021
68	SRR11487135	NPL323	Fagopyrum tataricum (L.) Gaertn	gc9	Ft-IIIa	wild	Nepal	NA	Zhang et al., 2021
69	SRR11487136	NPL322	Fagopyrum tataricum (L.) Gaertn	gc9	Ft-IIIa	wild	Nepal	NA	Zhang et al., 2021
70	SRR11487137	NPL321	Fagopyrum tataricum (L.) Gaertn	gc9	Ft-IIIa	wild	Nepal	NA	Zhang et al., 2021
71	SRR11487142	XZ316	Fagopyrum tataricum (L.) Gaertn	gc9	Ft-IIIa	wild	China	Tibet	Zhang et al., 2021
72	SRR11487144	XZ314	Fagopyrum tataricum (L.) Gaertn	gc9	Ft-IIIa	landrace	China	Tibet	Zhang et al., 2021
73	SRR11487145	SX-33	Fagopyrum tataricum (L.) Gaertn	gc9	Ft-IIIa	landrace	China	Shanxi	Zhang et al., 2021
74	SRR11487146	XZ313	Fagopyrum tataricum (L.) Gaertn	gc9	Ft-IIIa	landrace	China	Tibet	Zhang et al., 2021
75	SRR11487149	YN310	Fagopyrum tataricum (L.) Gaertn	gc9	Ft-IIIa	landrace	China	Yunnan	Zhang et al., 2021
76	SRR11487150	YN308	Fagopyrum tataricum (L.) Gaertn	gc9	Ft-IIIa	landrace	China	Yunnan	Zhang et al., 2021
77	SRR11487151	YN307	Fagopyrum tataricum (L.) Gaertn	gc9	Ft-IIIa	landrace	China	Yunnan	Zhang et al., 2021
78	SRR11487152	YN306	Fagopyrum tataricum (L.) Gaertn	gc9	Ft-IIIa	landrace	China	Yunnan	Zhang et al., 2021
79	SRR11487153	YN305	Fagopyrum tataricum (L.) Gaertn	gc9	Ft-IIIa	landrace	China	Yunnan	Zhang et al., 2021
80	SRR11487154	YN304	Fagopyrum tataricum (L.) Gaertn	gc9	Ft-IIIa	landrace	China	Yunnan	Zhang et al., 2021
81	SRR11487155	YN303	Fagopyrum tataricum (L.) Gaertn	gc9	Ft-IIIa	landrace	China	Yunnan	Zhang et al., 2021
82	SRR11487157	YN302	Fagopyrum tataricum (L.) Gaertn	gc9	Ft-IIIa	landrace	China	Yunnan	Zhang et al., 2021
83	SRR11487158	YN301	Fagopyrum tataricum (L.) Gaertn	gc9	Ft-IIIa	landrace	China	Yunnan	Zhang et al., 2021
84	SRR11487160	YN299	Fagopyrum tataricum (L.) Gaertn	gc9	Ft-IIIa	landrace	China	Yunnan	Zhang et al., 2021
85	SRR11487161	YN298	Fagopyrum tataricum (L.) Gaertn	gc9	Ft-IIIa	landrace	China	Yunnan	Zhang et al., 2021
86	SRR11487162	YN297	Fagopyrum tataricum (L.) Gaertn	gc9	Ft-IIIa	landrace	China	Yunnan	Zhang et al., 2021
87	SRR11487163	YN296	Fagopyrum tataricum (L.) Gaertn	gc9	Ft-IIIa	landrace	China	Yunnan	Zhang et al., 2021
88	SRR11487164	YN295	Fagopyrum tataricum (L.) Gaertn	gc9	Ft-IIIa	landrace	China	Yunnan	Zhang et al., 2021
89	SRR11487165	YN294	Fagopyrum tataricum (L.) Gaertn	gc9	Ft-IIIa	landrace	China	Yunnan	Zhang et al., 2021
90	SRR11487168	YN291	Fagopyrum tataricum (L.) Gaertn	gc9	Ft-IIIa	landrace	China	Yunnan	Zhang et al., 2021
91	SRR11487169	YN290	Fagopyrum tataricum (L.) Gaertn	gc9	Ft-IIIa	landrace	China	Yunnan	Zhang et al., 2021
92	SRR11487173	YN286	Fagopyrum tataricum (L.) Gaertn	gc6	Ft-IIIa	landrace	China	Yunnan	Zhang et al., 2021
93	SRR11487174	YN285	Fagopyrum tataricum (L.) Gaertn	gc9	Ft-IIIa	landrace	China	Yunnan	Zhang et al., 2021
94	SRR11487175	YN284	Fagopyrum tataricum (L.) Gaertn	gc9	Ft-IIIa	landrace	China	Yunnan	Zhang et al., 2021
95	SRR11487179	YN281	Fagopyrum tataricum (L.) Gaertn	gc9	Ft-IIIa	landrace	China	Yunnan	Zhang et al., 2021
96	SRR11487180	YN280	Fagopyrum tataricum (L.) Gaertn	gc9	Ft-IIIa	landrace	China	Yunnan	Zhang et al., 2021
97	SRR11487181	YN279	Fagopyrum tataricum (L.) Gaertn	gc9	Ft-IIIa	landrace	China	Yunnan	Zhang et al., 2021
98	SRR11487182	YN278	Fagopyrum tataricum (L.) Gaertn	gc9	Ft-IIIa	landrace	China	Yunnan	Zhang et al., 2021
99	SRR11487183	YN275	Fagopyrum tataricum (L.) Gaertn	gc9	Ft-IIIa	landrace	China	Yunnan	Zhang et al., 2021
100	SRR11487184	YN274	Fagopyrum tataricum (L.) Gaertn	gc9	Ft-IIIa	landrace	China	Yunnan	Zhang et al., 2021
101	SRR11487185	YN273	Fagopyrum tataricum (L.) Gaertn	gc9	Ft-IIIa	landrace	China	Yunnan	Zhang et al., 2021
102	SRR11487186	YN272	Fagopyrum tataricum (L.) Gaertn	gc9	Ft-IIIa	landrace	China	Yunnan	Zhang et al., 2021
103	SRR11487187	GZ271	Fagopyrum tataricum (L.) Gaertn	gc9	Ft-IIIa	landrace	China	Guizhou	Zhang et al., 2021
104	SRR11487188	GZ269	Fagopyrum tataricum (L.) Gaertn	gc9	Ft-IIIa	landrace	China	Guizhou	Zhang et al., 2021
105	SRR11487189	SX-28	Fagopyrum tataricum (L.) Gaertn	gc9	Ft-IIIa	landrace	China	Shanxi	Zhang et al., 2021
106	SRR11487191	GZ267	Fagopyrum tataricum (L.) Gaertn	gc9	Ft-IIIa	landrace	China	Guizhou	Zhang et al., 2021
107	SRR11487192	GZ266	Fagopyrum tataricum (L.) Gaertn	mixed	Ft-IIIa	landrace	China	Guizhou	Zhang et al., 2021
108	SRR11487194	GZ264	Fagopyrum tataricum (L.) Gaertn	gc6	Ft-IIIa	landrace	China	Guizhou	Zhang et al., 2021
109	SRR11487195	GZ263	Fagopyrum tataricum (L.) Gaertn	mixed	Ft-IIIa	landrace	China	Guizhou	Zhang et al., 2021
110	SRR11487196	GZ262	Fagopyrum tataricum (L.) Gaertn	gc9	Ft-IIIa	landrace	China	Guizhou	Zhang et al., 2021
111	SRR11487197	GZ261	Fagopyrum tataricum (L.) Gaertn	mixed	Ft-IIIa	landrace	China	Guizhou	Zhang et al., 2021
112	SRR11487198	GZ260	Fagopyrum tataricum (L.) Gaertn	gc9	Ft-IIIa	landrace	China	Guizhou	Zhang et al., 2021
113	SRR11487199	GZ259	Fagopyrum tataricum (L.) Gaertn	gc9	Ft-IIIa	landrace	China	Guizhou	Zhang et al., 2021
114	SRR11487201	GZ258	Fagopyrum tataricum (L.) Gaertn	mixed	Ft-IIIa	landrace	China	Guizhou	Zhang et al., 2021
115	SRR11487202	GZ255	Fagopyrum tataricum (L.) Gaertn	gc9	Ft-IIIa	landrace	China	Guizhou	Zhang et al., 2021
116	SRR11487203	GZ254	Fagopyrum tataricum (L.) Gaertn	gc9	Ft-IIIa	landrace	China	Guizhou	Zhang et al., 2021
117	SRR11487204	GZ253	Fagopyrum tataricum (L.) Gaertn	gc9	Ft-IIIa	landrace	China	Guizhou	Zhang et al., 2021
118	SRR11487210	SC246	Fagopyrum tataricum (L.) Gaertn	gc9	Ft-IIIa	landrace	China	Sichuan	Zhang et al., 2021
119	SRR11487213	SC244	Fagopyrum tataricum (L.) Gaertn	gc9	Ft-IIIa	landrace	China	Sichuan	Zhang et al., 2021
120	SRR11487215	SC242	Fagopyrum tataricum (L.) Gaertn	gc9	Ft-IIIa	landrace	China	Sichuan	Zhang et al., 2021
121	SRR11487217	SC238	Fagopyrum tataricum (L.) Gaertn	gc9	Ft-IIIa	landrace	China	Sichuan	Zhang et al., 2021
122	SRR11487218	SC237	Fagopyrum tataricum (L.) Gaertn	gc9	Ft-IIIa	landrace	China	Sichuan	Zhang et al., 2021
123	SRR11487219	SC236	Fagopyrum tataricum (L.) Gaertn	gc9	Ft-IIIa	landrace	China	Sichuan	Zhang et al., 2021
124	SRR11487220	SC235	Fagopyrum tataricum (L.) Gaertn	gc9	Ft-IIIa	landrace	China	Sichuan	Zhang et al., 2021
125	SRR11487222	SC230	Fagopyrum tataricum (L.) Gaertn	gc9	Ft-IIIa	landrace	China	Sichuan	Zhang et al., 2021
126	SRR11487224	SC229	Fagopyrum tataricum (L.) Gaertn	gc9	Ft-IIIa	landrace	China	Sichuan	Zhang et al., 2021
127	SRR11487225	SC228	Fagopyrum tataricum (L.) Gaertn	gc9	Ft-IIIa	landrace	China	Sichuan	Zhang et al., 2021
128	SRR11487226	SC226	Fagopyrum tataricum (L.) Gaertn	gc9	Ft-IIIa	landrace	China	Sichuan	Zhang et al., 2021
129	SRR11487227	SC223	Fagopyrum tataricum (L.) Gaertn	gc9	Ft-IIIa	landrace	China	Sichuan	Zhang et al., 2021
130	SRR11487228	SC222	Fagopyrum tataricum (L.) Gaertn	gc9	Ft-IIIa	landrace	China	Sichuan	Zhang et al., 2021
131	SRR11487229	SC221	Fagopyrum tataricum (L.) Gaertn	gc9	Ft-IIIa	landrace	China	Sichuan	Zhang et al., 2021
132	SRR11487230	SC220	Fagopyrum tataricum (L.) Gaertn	gc9	Ft-IIIa	landrace	China	Sichuan	Zhang et al., 2021
133	SRR11487231	SC219	Fagopyrum tataricum (L.) Gaertn	gc9	Ft-IIIa	landrace	China	Sichuan	Zhang et al., 2021
134	SRR11487232	SC217	Fagopyrum tataricum (L.) Gaertn	gc9	Ft-IIIa	landrace	China	Sichuan	Zhang et al., 2021
135	SRR11487233	SC216	Fagopyrum tataricum (L.) Gaertn	gc9	Ft-IIIa	landrace	China	Sichuan	Zhang et al., 2021
136	SRR11487235	SC215	Fagopyrum tataricum (L.) Gaertn	gc9	Ft-IIIa	landrace	China	Sichuan	Zhang et al., 2021
137	SRR11487236	SC214	Fagopyrum tataricum (L.) Gaertn	gc9	Ft-IIIa	landrace	China	Sichuan	Zhang et al., 2021
138	SRR11487237	SC213	Fagopyrum tataricum (L.) Gaertn	gc9	Ft-IIIa	landrace	China	Sichuan	Zhang et al., 2021
139	SRR11487239	SC211	Fagopyrum tataricum (L.) Gaertn	gc9	Ft-IIIa	landrace	China	Sichuan	Zhang et al., 2021
140	SRR11487240	SC210	Fagopyrum tataricum (L.) Gaertn	gc9	Ft-IIIa	landrace	China	Sichuan	Zhang et al., 2021
141	SRR11487241	SC209	Fagopyrum tataricum (L.) Gaertn	gc6	Ft-IIIa	landrace	China	Sichuan	Zhang et al., 2021
142	SRR11487243	SC207	Fagopyrum tataricum (L.) Gaertn	gc9	Ft-IIIa	landrace	China	Sichuan	Zhang et al., 2021
143	SRR11487244	SC206	Fagopyrum tataricum (L.) Gaertn	gc9	Ft-IIIa	landrace	China	Sichuan	Zhang et al., 2021
144	SRR11487246	SC205	Fagopyrum tataricum (L.) Gaertn	gc9	Ft-IIIa	landrace	China	Sichuan	Zhang et al., 2021
145	SRR11487247	QH204	Fagopyrum tataricum (L.) Gaertn	gc9	Ft-IIIa	landrace	China	Qinghai	Zhang et al., 2021
146	SRR11487248	QH203	Fagopyrum tataricum (L.) Gaertn	gc9	Ft-IIIa	landrace	China	Qinghai	Zhang et al., 2021
147	SRR11487249	QH201	Fagopyrum tataricum (L.) Gaertn	gc9	Ft-IIIa	landrace	China	Qinghai	Zhang et al., 2021
148	SRR11487250	QH200	Fagopyrum tataricum (L.) Gaertn	gc9	Ft-IIIa	landrace	China	Qinghai	Zhang et al., 2021
149	SRR11487251	QH198	Fagopyrum tataricum (L.) Gaertn	gc9	Ft-IIIa	landrace	China	Qinghai	Zhang et al., 2021
150	SRR11487252	GS197	Fagopyrum tataricum (L.) Gaertn	gc9	Ft-IIIa	landrace	China	Gansu	Zhang et al., 2021
151	SRR11487254	GS194	Fagopyrum tataricum (L.) Gaertn	gc9	Ft-IIIa	landrace	China	Gansu	Zhang et al., 2021
152	SRR11487256	XZ22	Fagopyrum tataricum (L.) Gaertn	gc9	Ft-IIIa	wild	China	Tibet	Zhang et al., 2021
153	SRR11487258	GS190	Fagopyrum tataricum (L.) Gaertn	gc9	Ft-IIIa	landrace	China	Gansu	Zhang et al., 2021
154	SRR11487259	GS189	Fagopyrum tataricum (L.) Gaertn	gc9	Ft-IIIa	landrace	China	Gansu	Zhang et al., 2021
155	SRR11487260	GS187	Fagopyrum tataricum (L.) Gaertn	gc9	Ft-IIIa	landrace	China	Gansu	Zhang et al., 2021
156	SRR11487261	GS186	Fagopyrum tataricum (L.) Gaertn	gc9	Ft-IIIa	landrace	China	Gansu	Zhang et al., 2021
157	SRR11487262	GS185	Fagopyrum tataricum (L.) Gaertn	gc9	Ft-IIIa	landrace	China	Gansu	Zhang et al., 2021
158	SRR11487263	GS184	Fagopyrum tataricum (L.) Gaertn	gc9	Ft-IIIa	landrace	China	Gansu	Zhang et al., 2021
159	SRR11487265	GS181	Fagopyrum tataricum (L.) Gaertn	gc9	Ft-IIIa	landrace	China	Gansu	Zhang et al., 2021
160	SRR11487268	GS178	Fagopyrum tataricum (L.) Gaertn	gc9	Ft-IIIa	landrace	China	Gansu	Zhang et al., 2021
161	SRR11487269	GS177	Fagopyrum tataricum (L.) Gaertn	gc9	Ft-IIIa	landrace	China	Gansu	Zhang et al., 2021
162	SRR11487270	GS176	Fagopyrum tataricum (L.) Gaertn	gc9	Ft-IIIa	landrace	China	Gansu	Zhang et al., 2021
163	SRR11487271	GS173	Fagopyrum tataricum (L.) Gaertn	gc9	Ft-IIIa	landrace	China	Gansu	Zhang et al., 2021
164	SRR11487277	GS165	Fagopyrum tataricum (L.) Gaertn	gc9	Ft-IIIa	landrace	China	Gansu	Zhang et al., 2021
165	SRR11487278	XZ20	Fagopyrum tataricum (L.) Gaertn	gc9	Ft-IIIa	wild	China	Tibet	Zhang et al., 2021
166	SRR11487279	GS163	Fagopyrum tataricum (L.) Gaertn	gc9	Ft-IIIa	landrace	China	Gansu	Zhang et al., 2021
167	SRR11487280	GS162	Fagopyrum tataricum (L.) Gaertn	gc9	Ft-IIIa	landrace	China	Gansu	Zhang et al., 2021
168	SRR11487282	GS160	Fagopyrum tataricum (L.) Gaertn	gc9	Ft-IIIa	landrace	China	Gansu	Zhang et al., 2021
169	SRR11487283	sx159	Fagopyrum tataricum (L.) Gaertn	gc9	Ft-IIIa	landrace	China	Shaanxi	Zhang et al., 2021
170	SRR11487290	sx153	Fagopyrum tataricum (L.) Gaertn	gc9	Ft-IIIa	landrace	China	Shaanxi	Zhang et al., 2021
171	SRR11487297	sx146	Fagopyrum tataricum (L.) Gaertn	gc9	Ft-IIIa	landrace	China	Shaanxi	Zhang et al., 2021
172	SRR11487301	sx143	Fagopyrum tataricum (L.) Gaertn	gc9	Ft-IIIa	landrace	China	Shaanxi	Zhang et al., 2021
173	SRR11487307	sx135	Fagopyrum tataricum (L.) Gaertn	gc9	Ft-IIIa	landrace	China	Shaanxi	Zhang et al., 2021
174	SRR11487309	sx133	Fagopyrum tataricum (L.) Gaertn	gc9	Ft-IIIa	landrace	China	Shaanxi	Zhang et al., 2021
175	SRR11487310	sx131	Fagopyrum tataricum (L.) Gaertn	gc9	Ft-IIIa	landrace	China	Shaanxi	Zhang et al., 2021
176	SRR11487328	YN110	Fagopyrum tataricum (L.) Gaertn	gc9	Ft-IIIa	landrace	China	Yunnan	Zhang et al., 2021
177	SRR11487329	YN109	Fagopyrum tataricum (L.) Gaertn	gc9	Ft-IIIa	landrace	China	Yunnan	Zhang et al., 2021
178	SRR11487332	SC107	Fagopyrum tataricum (L.) Gaertn	gc9	Ft-IIIa	landrace	China	Sichuan	Zhang et al., 2021
179	SRR11487333	SC106	Fagopyrum tataricum (L.) Gaertn	gc9	Ft-IIIa	landrace	China	Sichuan	Zhang et al., 2021
180	SRR11487334	SC105	Fagopyrum tataricum (L.) Gaertn	mixed	Ft-IIIa	landrace	China	Sichuan	Zhang et al., 2021
181	SRR11487337	YN102	Fagopyrum tataricum (L.) Gaertn	gc9	Ft-IIIa	landrace	China	Yunnan	Zhang et al., 2021
182	SRR11487338	YN101	Fagopyrum tataricum (L.) Gaertn	gc9	Ft-IIIa	landrace	China	Yunnan	Zhang et al., 2021
183	SRR11487339	YN100	Fagopyrum tataricum (L.) Gaertn	gc9	Ft-IIIa	landrace	China	Yunnan	Zhang et al., 2021
184	SRR11487340	SX-99	Fagopyrum tataricum (L.) Gaertn	gc9	Ft-IIIa	landrace	China	Shanxi	Zhang et al., 2021
185	SRR11487341	SX-97	Fagopyrum tataricum (L.) Gaertn	gc9	Ft-IIIa	landrace	China	Shanxi	Zhang et al., 2021
186	SRR11487344	XZ94	Fagopyrum tataricum (L.) Gaertn	gc9	Ft-IIIa	landrace	China	Tibet	Zhang et al., 2021
187	SRR11487346	HB92	Fagopyrum tataricum (L.) Gaertn	gc9	Ft-IIIa	landrace	China	Hebei	Zhang et al., 2021
188	SRR11487347	HB91	Fagopyrum tataricum (L.) Gaertn	gc9	Ft-IIIa	landrace	China	Hebei	Zhang et al., 2021
189	SRR11487349	HB89	Fagopyrum tataricum (L.) Gaertn	gc9	Ft-IIIa	landrace	China	Hebei	Zhang et al., 2021
190	SRR11487352	HB85	Fagopyrum tataricum (L.) Gaertn	gc9	Ft-IIIa	landrace	China	Hebei	Zhang et al., 2021
191	SRR11487354	HB84	Fagopyrum tataricum (L.) Gaertn	gc9	Ft-IIIa	landrace	China	Hebei	Zhang et al., 2021
192	SRR11487355	HB83	Fagopyrum tataricum (L.) Gaertn	gc9	Ft-IIIa	landrace	China	Hebei	Zhang et al., 2021
193	SRR11487357	HB81	Fagopyrum tataricum (L.) Gaertn	gc9	Ft-IIIa	landrace	China	Hebei	Zhang et al., 2021
194	SRR11487358	HB80	Fagopyrum tataricum (L.) Gaertn	gc9	Ft-IIIa	landrace	China	Hebei	Zhang et al., 2021
195	SRR11487362	HB75	Fagopyrum tataricum (L.) Gaertn	gc9	Ft-IIIa	landrace	China	Hebei	Zhang et al., 2021
196	SRR11487363	HB74	Fagopyrum tataricum (L.) Gaertn	gc9	Ft-IIIa	landrace	China	Hebei	Zhang et al., 2021
197	SRR11487364	XZ10	Fagopyrum tataricum (L.) Gaertn	gc9	Ft-IIIa	landrace	China	Tibet	Zhang et al., 2021
198	SRR11487366	HB72	Fagopyrum tataricum (L.) Gaertn	gc9	Ft-IIIa	landrace	China	Hebei	Zhang et al., 2021
199	SRR11487371	HB64	Fagopyrum tataricum (L.) Gaertn	gc9	Ft-IIIa	landrace	China	Hebei	Zhang et al., 2021
200	SRR11487380	HB61	Fagopyrum tataricum (L.) Gaertn	gc9	Ft-IIIa	landrace	China	Hebei	Zhang et al., 2021
201	SRR11487383	KOR-W89	Fagopyrum tataricum (L.) Gaertn	gc9	Ft-IIIa	landrace	Korea	NA	Zhang et al., 2021
202	SRR11487390	KOR-W86	Fagopyrum tataricum (L.) Gaertn	mixed	Ft-IIIa	landrace	Korea	NA	Zhang et al., 2021
203	SRR11487391	KOR-W85	Fagopyrum tataricum (L.) Gaertn	gc9	Ft-IIIa	landrace	Korea	NA	Zhang et al., 2021
204	SRR11487392	KOR-W83	Fagopyrum tataricum (L.) Gaertn	gc9	Ft-IIIa	landrace	Korea	NA	Zhang et al., 2021
205	SRR11487394	KOR-W81	Fagopyrum tataricum (L.) Gaertn	gc9	Ft-IIIa	landrace	Korea	NA	Zhang et al., 2021
206	SRR11487396	QH9	Fagopyrum tataricum (L.) Gaertn	gc9	Ft-IIIa	landrace	China	Qinghai	Zhang et al., 2021
207	SRR11487400	FRA-W37	Fagopyrum tataricum (L.) Gaertn	gc9	Ft-IIIa	landrace	France	NA	Zhang et al., 2021
208	SRR11487403	LUX-W32	Fagopyrum tataricum (L.) Gaertn	gc9	Ft-IIIa	landrace	Luxemburg	NA	Zhang et al., 2021
209	SRR11487405	LUX-W30	Fagopyrum tataricum (L.) Gaertn	gc9	Ft-IIIa	landrace	Luxemburg	NA	Zhang et al., 2021
210	SRR11487406	USA-W28	Fagopyrum tataricum (L.) Gaertn	gc9	Ft-IIIa	landrace	U.S.A	NA	Zhang et al., 2021
211	SRR11487407	QH57	Fagopyrum tataricum (L.) Gaertn	gc9	Ft-IIIa	landrace	China	Qinghai	Zhang et al., 2021
212	SRR11487408	USA-W27	Fagopyrum tataricum (L.) Gaertn	gc9	Ft-IIIa	landrace	U.S.A	NA	Zhang et al., 2021
213	SRR11487410	USA-W21	Fagopyrum tataricum (L.) Gaertn	gc9	Ft-IIIa	landrace	U.S.A	NA	Zhang et al., 2021
214	SRR11487415	RUS-W9	Fagopyrum tataricum (L.) Gaertn	gc9	Ft-IIIa	landrace	Russia	NA	Zhang et al., 2021
215	SRR11487421	YN552	Fagopyrum tataricum (L.) Gaertn	gc9	Ft-IIIa	landrace	China	Yunnan	Zhang et al., 2021
216	SRR11487423	GZ550	Fagopyrum tataricum (L.) Gaertn	gc9	Ft-IIIa	landrace	China	Guizhou	Zhang et al., 2021
217	SRR11487424	SX-549	Fagopyrum tataricum (L.) Gaertn	gc9	Ft-IIIa	landrace	China	Shanxi	Zhang et al., 2021
218	SRR11487425	YN548	Fagopyrum tataricum (L.) Gaertn	gc9	Ft-IIIa	landrace	China	Yunnan	Zhang et al., 2021
219	SRR11487427	RUS546	Fagopyrum tataricum (L.) Gaertn	gc9	Ft-IIIa	landrace	Russia	NA	Zhang et al., 2021
220	SRR11487430	543	Fagopyrum tataricum (L.) Gaertn	gc9	Ft-IIIa	landrace	China	NA	Zhang et al., 2021
221	SRR11487432	USA541	Fagopyrum tataricum (L.) Gaertn	gc9	Ft-IIIa	landrace	U.S.A	NA	Zhang et al., 2021
222	SRR11487436	NPL536	Fagopyrum tataricum (L.) Gaertn	gc9	Ft-IIIa	wild	Nepal	NA	Zhang et al., 2021
223	SRR11487437	535	Fagopyrum tataricum (L.) Gaertn	gc9	Ft-IIIa	landrace	China	NA	Zhang et al., 2021
224	SRR11487438	534	Fagopyrum tataricum (L.) Gaertn	gc9	Ft-IIIa	landrace	China	NA	Zhang et al., 2021
225	SRR11487439	533	Fagopyrum tataricum (L.) Gaertn	gc9	Ft-IIIa	landrace	China	NA	Zhang et al., 2021
226	SRR11487441	532	Fagopyrum tataricum (L.) Gaertn	gc9	Ft-IIIa	landrace	China	NA	Zhang et al., 2021
227	SRR11487442	531	Fagopyrum tataricum (L.) Gaertn	gc9	Ft-IIIa	landrace	China	NA	Zhang et al., 2021
228	SRR11487447	526	Fagopyrum tataricum (L.) Gaertn	gc9	Ft-IIIa	landrace	China	NA	Zhang et al., 2021
229	SRR11487448	USA524	Fagopyrum tataricum (L.) Gaertn	gc9	Ft-IIIa	landrace	U.S.A	NA	Zhang et al., 2021
230	SRR11487449	523	Fagopyrum tataricum (L.) Gaertn	gc9	Ft-IIIa	landrace	China	NA	Zhang et al., 2021
231	SRR11487450	USA522	Fagopyrum tataricum (L.) Gaertn	gc9	Ft-IIIa	landrace	U.S.A	NA	Zhang et al., 2021
232	SRR11487452	521	Fagopyrum tataricum (L.) Gaertn	gc9	Ft-IIIa	landrace	China	NA	Zhang et al., 2021
233	SRR11487453	BTN519	Fagopyrum tataricum (L.) Gaertn	gc9	Ft-IIIa	wild	Bhutan	NA	Zhang et al., 2021
234	SRR11487454	518	Fagopyrum tataricum (L.) Gaertn	gc9	Ft-IIIa	landrace	China	NA	Zhang et al., 2021
235	SRR11487455	517	Fagopyrum tataricum (L.) Gaertn	gc9	Ft-IIIa	landrace	China	NA	Zhang et al., 2021
236	SRR11487457	515	Fagopyrum tataricum (L.) Gaertn	gc9	Ft-IIIa	landrace	China	NA	Zhang et al., 2021
237	SRR11487458	514	Fagopyrum tataricum (L.) Gaertn	gc9	Ft-IIIa	landrace	China	NA	Zhang et al., 2021
238	SRR11487460	512	Fagopyrum tataricum (L.) Gaertn	mixed	Ft-IIIa	landrace	China	NA	Zhang et al., 2021
239	SRR11487461	511	Fagopyrum tataricum (L.) Gaertn	gc9	Ft-IIIa	landrace	China	NA	Zhang et al., 2021
240	SRR11487464	SC508	Fagopyrum tataricum (L.) Gaertn	gc9	Ft-IIIa	landrace	China	Sichuan	Zhang et al., 2021
241	SRR11487465	SC507	Fagopyrum tataricum (L.) Gaertn	gc9	Ft-IIIa	landrace	China	Sichuan	Zhang et al., 2021
242	SRR11487466	YN506	Fagopyrum tataricum (L.) Gaertn	gc9	Ft-IIIa	landrace	China	Yunnan	Zhang et al., 2021
243	SRR11487467	SC504	Fagopyrum tataricum (L.) Gaertn	gc9	Ft-IIIa	landrace	China	Sichuan	Zhang et al., 2021
244	SRR11487468	SC502	Fagopyrum tataricum (L.) Gaertn	gc9	Ft-IIIa	landrace	China	Sichuan	Zhang et al., 2021
245	SRR11487469	SC501	Fagopyrum tataricum (L.) Gaertn	gc9	Ft-IIIa	landrace	China	Sichuan	Zhang et al., 2021
246	SRR11487470	sx499	Fagopyrum tataricum (L.) Gaertn	mixed	Ft-IIIa	landrace	China	Shaanxi	Zhang et al., 2021
247	SRR11487471	sx498	Fagopyrum tataricum (L.) Gaertn	gc9	Ft-IIIa	landrace	China	Shaanxi	Zhang et al., 2021
248	SRR11487472	GZ497	Fagopyrum tataricum (L.) Gaertn	gc9	Ft-IIIa	landrace	China	Guizhou	Zhang et al., 2021
249	SRR11487474	SC496	Fagopyrum tataricum (L.) Gaertn	gc9	Ft-IIIa	landrace	China	Sichuan	Zhang et al., 2021
250	SRR11487475	SC495	Fagopyrum tataricum (L.) Gaertn	gc9	Ft-IIIa	landrace	China	Sichuan	Zhang et al., 2021
251	SRR11487476	SC494	Fagopyrum tataricum (L.) Gaertn	gc9	Ft-IIIa	landrace	China	Sichuan	Zhang et al., 2021
252	SRR11487478	GZ492	Fagopyrum tataricum (L.) Gaertn	mixed	Ft-IIIa	landrace	China	Guizhou	Zhang et al., 2021
253	SRR11487479	GZ491	Fagopyrum tataricum (L.) Gaertn	gc9	Ft-IIIa	landrace	China	Guizhou	Zhang et al., 2021
254	SRR11487485	SC485	Fagopyrum tataricum (L.) Gaertn	gc9	Ft-IIIa	landrace	China	Sichuan	Zhang et al., 2021
255	SRR11487486	SC484	Fagopyrum tataricum (L.) Gaertn	gc9	Ft-IIIa	landrace	China	Sichuan	Zhang et al., 2021
256	SRR11487487	YN483	Fagopyrum tataricum (L.) Gaertn	gc9	Ft-IIIa	landrace	China	Yunnan	Zhang et al., 2021
257	SRR11487488	YN482	Fagopyrum tataricum (L.) Gaertn	gc9	Ft-IIIa	landrace	China	Yunnan	Zhang et al., 2021
258	SRR11487489	YN481	Fagopyrum tataricum (L.) Gaertn	gc9	Ft-IIIa	landrace	China	Yunnan	Zhang et al., 2021
259	SRR11487490	YN480	Fagopyrum tataricum (L.) Gaertn	gc6	Ft-IIIa	landrace	China	Yunnan	Zhang et al., 2021
260	SRR11487491	YN479	Fagopyrum tataricum (L.) Gaertn	gc9	Ft-IIIa	landrace	China	Yunnan	Zhang et al., 2021
261	SRR11487492	YN478	Fagopyrum tataricum (L.) Gaertn	gc9	Ft-IIIa	landrace	China	Yunnan	Zhang et al., 2021
262	SRR11487493	YN477	Fagopyrum tataricum (L.) Gaertn	gc9	Ft-IIIa	landrace	China	Yunnan	Zhang et al., 2021
263	SRR11487496	YN475	Fagopyrum tataricum (L.) Gaertn	gc9	Ft-IIIa	landrace	China	Yunnan	Zhang et al., 2021
264	SRR11487497	YN473	Fagopyrum tataricum (L.) Gaertn	gc9	Ft-IIIa	landrace	China	Yunnan	Zhang et al., 2021
265	SRR11487499	YN471	Fagopyrum tataricum (L.) Gaertn	gc9	Ft-IIIa	landrace	China	Yunnan	Zhang et al., 2021
266	SRR11487501	YN468	Fagopyrum tataricum (L.) Gaertn	gc9	Ft-IIIa	landrace	China	Yunnan	Zhang et al., 2021
267	SRR11487503	YN466	Fagopyrum tataricum (L.) Gaertn	gc9	Ft-IIIa	landrace	China	Yunnan	Zhang et al., 2021
268	SRR11487504	SC465	Fagopyrum tataricum (L.) Gaertn	gc9	Ft-IIIa	landrace	China	Sichuan	Zhang et al., 2021
269	SRR11487505	SC464	Fagopyrum tataricum (L.) Gaertn	gc9	Ft-IIIa	landrace	China	Sichuan	Zhang et al., 2021
270	SRR11487506	SX-47	Fagopyrum tataricum (L.) Gaertn	gc9	Ft-IIIa	landrace	China	Shanxi	Zhang et al., 2021
271	SRR11487508	SC463	Fagopyrum tataricum (L.) Gaertn	gc6	Ft-IIIa	landrace	China	Sichuan	Zhang et al., 2021
272	SRR11487511	SC460	Fagopyrum tataricum (L.) Gaertn	gc9	Ft-IIIa	landrace	China	Sichuan	Zhang et al., 2021
273	SRR11487515	SC455	Fagopyrum tataricum (L.) Gaertn	gc9	Ft-IIIa	landrace	China	Sichuan	Zhang et al., 2021
274	SRR11487516	SC454	Fagopyrum tataricum (L.) Gaertn	gc9	Ft-IIIa	landrace	China	Sichuan	Zhang et al., 2021
275	SRR11487518	SX-46	Fagopyrum tataricum (L.) Gaertn	gc9	Ft-IIIa	landrace	China	Shanxi	Zhang et al., 2021
276	SRR11487520	SC451	Fagopyrum tataricum (L.) Gaertn	gc9	Ft-IIIa	landrace	China	Sichuan	Zhang et al., 2021
277	SRR11487523	SC448	Fagopyrum tataricum (L.) Gaertn	gc9	Ft-IIIa	landrace	China	Sichuan	Zhang et al., 2021
278	SRR11487524	SC447	Fagopyrum tataricum (L.) Gaertn	gc9	Ft-IIIa	landrace	China	Sichuan	Zhang et al., 2021
279	SRR11487530	SC441	Fagopyrum tataricum (L.) Gaertn	gc9	Ft-IIIa	landrace	China	Sichuan	Zhang et al., 2021
280	SRR11487531	SC440	Fagopyrum tataricum (L.) Gaertn	gc9	Ft-IIIa	landrace	China	Sichuan	Zhang et al., 2021
281	SRR11487532	SC439	Fagopyrum tataricum (L.) Gaertn	gc9	Ft-IIIa	landrace	China	Sichuan	Zhang et al., 2021
282	SRR11487534	SC437	Fagopyrum tataricum (L.) Gaertn	gc9	Ft-IIIa	landrace	China	Sichuan	Zhang et al., 2021
283	SRR11487535	SC436	Fagopyrum tataricum (L.) Gaertn	gc9	Ft-IIIa	landrace	China	Sichuan	Zhang et al., 2021
284	SRR11487536	SC435	Fagopyrum tataricum (L.) Gaertn	gc9	Ft-IIIa	landrace	China	Sichuan	Zhang et al., 2021
285	SRR11487537	SC434	Fagopyrum tataricum (L.) Gaertn	gc9	Ft-IIIa	landrace	China	Sichuan	Zhang et al., 2021
286	SRR11487540	YN44	Fagopyrum tataricum (L.) Gaertn	gc9	Ft-IIIa	landrace	China	Yunnan	Zhang et al., 2021
287	SRR11487541	SC431	Fagopyrum tataricum (L.) Gaertn	gc9	Ft-IIIa	landrace	China	Sichuan	Zhang et al., 2021
288	SRR11487542	SC430	Fagopyrum tataricum (L.) Gaertn	gc9	Ft-IIIa	landrace	China	Sichuan	Zhang et al., 2021
289	SRR11487543	SC429	Fagopyrum tataricum (L.) Gaertn	gc9	Ft-IIIa	landrace	China	Sichuan	Zhang et al., 2021
290	SRR11487544	SC428	Fagopyrum tataricum (L.) Gaertn	gc9	Ft-IIIa	landrace	China	Sichuan	Zhang et al., 2021
291	SRR11487545	SC427	Fagopyrum tataricum (L.) Gaertn	gc9	Ft-IIIa	landrace	China	Sichuan	Zhang et al., 2021
292	SRR11487546	SC426	Fagopyrum tataricum (L.) Gaertn	gc9	Ft-IIIa	landrace	China	Sichuan	Zhang et al., 2021
293	SRR11487547	SC424	Fagopyrum tataricum (L.) Gaertn	gc9	Ft-IIIa	landrace	China	Sichuan	Zhang et al., 2021
294	SRR11487548	GX423	Fagopyrum tataricum (L.) Gaertn	gc9	Ft-IIIa	landrace	China	Guangxi	Zhang et al., 2021
295	SRR11487549	GX422	Fagopyrum tataricum (L.) Gaertn	gc9	Ft-IIIa	landrace	China	Guangxi	Zhang et al., 2021
296	SRR11487550	YN421	Fagopyrum tataricum (L.) Gaertn	gc9	Ft-IIIa	landrace	China	Yunnan	Zhang et al., 2021
297	SRR11487552	YN420	Fagopyrum tataricum (L.) Gaertn	gc9	Ft-IIIa	landrace	China	Yunnan	Zhang et al., 2021
298	SRR11487554	GZ418	Fagopyrum tataricum (L.) Gaertn	gc9	Ft-IIIa	landrace	China	Guizhou	Zhang et al., 2021
299	SRR11487556	GZ416	Fagopyrum tataricum (L.) Gaertn	gc6	Ft-IIIa	landrace	China	Guizhou	Zhang et al., 2021
300	SRR11487557	GZ415	Fagopyrum tataricum (L.) Gaertn	gc9	Ft-IIIa	landrace	China	Guizhou	Zhang et al., 2021
301	SRR11487558	GZ414	Fagopyrum tataricum (L.) Gaertn	gc9	Ft-IIIa	landrace	China	Guizhou	Zhang et al., 2021
302	SRR11487559	GZ413	Fagopyrum tataricum (L.) Gaertn	mixed	Ft-IIIa	landrace	China	Guizhou	Zhang et al., 2021
303	SRR11487561	GZ411	Fagopyrum tataricum (L.) Gaertn	gc9	Ft-IIIa	landrace	China	Guizhou	Zhang et al., 2021
304	SRR11487563	GZ410	Fagopyrum tataricum (L.) Gaertn	gc9	Ft-IIIa	landrace	China	Guizhou	Zhang et al., 2021
305	SRR11487564	SC409	Fagopyrum tataricum (L.) Gaertn	gc9	Ft-IIIa	landrace	China	Sichuan	Zhang et al., 2021
306	SRR11487565	SC407	Fagopyrum tataricum (L.) Gaertn	gc9	Ft-IIIa	landrace	China	Sichuan	Zhang et al., 2021
307	SRR11487566	SC406	Fagopyrum tataricum (L.) Gaertn	gc9	Ft-IIIa	landrace	China	Sichuan	Zhang et al., 2021
308	SRR11487567	HN404	Fagopyrum tataricum (L.) Gaertn	gc9	Ft-IIIa	landrace	China	Hunan	Zhang et al., 2021
309	SRR11487568	HN403	Fagopyrum tataricum (L.) Gaertn	gc9	Ft-IIIa	landrace	China	Hunan	Zhang et al., 2021
310	SRR11487569	HB402	Fagopyrum tataricum (L.) Gaertn	gc9	Ft-IIIa	landrace	China	Hubei	Zhang et al., 2021
311	SRR11487571	HB400	Fagopyrum tataricum (L.) Gaertn	gc9	Ft-IIIa	landrace	China	Hubei	Zhang et al., 2021
312	SRR11487572	HB399	Fagopyrum tataricum (L.) Gaertn	gc9	Ft-IIIa	landrace	China	Hubei	Zhang et al., 2021
313	SRR11487577	HB395	Fagopyrum tataricum (L.) Gaertn	gc9	Ft-IIIa	landrace	China	Hubei	Zhang et al., 2021
314	SRR11487585	HB388	Fagopyrum tataricum (L.) Gaertn	gc9	Ft-IIIa	landrace	China	Hubei	Zhang et al., 2021
315	SRR11487587	HB386	Fagopyrum tataricum (L.) Gaertn	gc9	Ft-IIIa	landrace	China	Hubei	Zhang et al., 2021
316	SRR11487588	HB385	Fagopyrum tataricum (L.) Gaertn	gc9	Ft-IIIa	landrace	China	Hubei	Zhang et al., 2021
317	SRR11487589	HB384	Fagopyrum tataricum (L.) Gaertn	gc9	Ft-IIIa	landrace	China	Hubei	Zhang et al., 2021
318	SRR11487590	HB383	Fagopyrum tataricum (L.) Gaertn	gc9	Ft-IIIa	landrace	China	Hubei	Zhang et al., 2021
319	SRR11487593	QH378	Fagopyrum tataricum (L.) Gaertn	gc9	Ft-IIIa	landrace	China	Qinghai	Zhang et al., 2021
320	SRR11487599	QH373	Fagopyrum tataricum (L.) Gaertn	gc9	Ft-IIIa	landrace	China	Qinghai	Zhang et al., 2021
321	SRR11487602	QH370	Fagopyrum tataricum (L.) Gaertn	gc9	Ft-IIIa	landrace	China	Qinghai	Zhang et al., 2021
322	SRR11487605	QH367	Fagopyrum tataricum (L.) Gaertn	gc9	Ft-IIIa	landrace	China	Qinghai	Zhang et al., 2021
323	SRR11487606	SX-38	Fagopyrum tataricum (L.) Gaertn	gc9	Ft-IIIa	landrace	China	Shanxi	Zhang et al., 2021
324	SRR11487607	QH366	Fagopyrum tataricum (L.) Gaertn	gc9	Ft-IIIa	landrace	China	Qinghai	Zhang et al., 2021
325	SRR11487609	QH364	Fagopyrum tataricum (L.) Gaertn	gc9	Ft-IIIa	landrace	China	Qinghai	Zhang et al., 2021
326	SRR11487611	QH361	Fagopyrum tataricum (L.) Gaertn	gc9	Ft-IIIa	landrace	China	Qinghai	Zhang et al., 2021
327	SRR11487615	GS357	Fagopyrum tataricum (L.) Gaertn	gc9	Ft-IIIa	landrace	China	Gansu	Zhang et al., 2021
328	SRR11487617	SX-37	Fagopyrum tataricum (L.) Gaertn	gc9	Ft-IIIa	landrace	China	Shanxi	Zhang et al., 2021
329	SRR11487624	GS349	Fagopyrum tataricum (L.) Gaertn	gc9	Ft-IIIa	landrace	China	Gansu	Zhang et al., 2021
330	SRR11487627	GS346	Fagopyrum tataricum (L.) Gaertn	gc9	Ft-IIIa	landrace	China	Gansu	Zhang et al., 2021
331	SRR11487628	GS345	Fagopyrum tataricum (L.) Gaertn	gc9	Ft-IIIa	landrace	China	Gansu	Zhang et al., 2021
332	SRR11487630	GS344	Fagopyrum tataricum (L.) Gaertn	gc9	Ft-IIIa	landrace	China	Gansu	Zhang et al., 2021
333	SRR11487631	SX-343	Fagopyrum tataricum (L.) Gaertn	gc9	Ft-IIIa	landrace	China	Shanxi	Zhang et al., 2021
334	SRR11487632	SX-342	Fagopyrum tataricum (L.) Gaertn	gc9	Ft-IIIa	landrace	China	Shanxi	Zhang et al., 2021
335	KX085498.1	KX085498	Fagopyrum tataricum	gc9	Ft-IIIa	NA	NA	NA	https://www.ncbi.nlm.nih.gov/nuccore/KX085498
336	SRR11487147	YN312	Fagopyrum tataricum (L.) Gaertn	gc8	Ft-IIIb	landrace	China	Yunnan	Zhang et al., 2021
337	SRR11487148	YN311	Fagopyrum tataricum (L.) Gaertn	gc8	Ft-IIIb	landrace	China	Yunnan	Zhang et al., 2021
338	SRR11487156	SX-32	Fagopyrum tataricum (L.) Gaertn	gc8	Ft-IIIb	landrace	China	Shanxi	Zhang et al., 2021
339	SRR11487159	YN300	Fagopyrum tataricum (L.) Gaertn	gc8	Ft-IIIb	landrace	China	Yunnan	Zhang et al., 2021
340	SRR11487166	YN292	Fagopyrum tataricum (L.) Gaertn	gc8	Ft-IIIb	landrace	China	Yunnan	Zhang et al., 2021
341	SRR11487170	YN289	Fagopyrum tataricum (L.) Gaertn	gc8	Ft-IIIb	landrace	China	Yunnan	Zhang et al., 2021
342	SRR11487171	YN288	Fagopyrum tataricum (L.) Gaertn	gc8	Ft-IIIb	landrace	China	Yunnan	Zhang et al., 2021
343	SRR11487172	YN287	Fagopyrum tataricum (L.) Gaertn	gc8	Ft-IIIb	landrace	China	Yunnan	Zhang et al., 2021
344	SRR11487177	YN282	Fagopyrum tataricum (L.) Gaertn	gc8	Ft-IIIb	landrace	China	Yunnan	Zhang et al., 2021
345	SRR11487190	GZ268	Fagopyrum tataricum (L.) Gaertn	gc8	Ft-IIIb	landrace	China	Guizhou	Zhang et al., 2021
346	SRR11487193	GZ265	Fagopyrum tataricum (L.) Gaertn	gc8	Ft-IIIb	landrace	China	Guizhou	Zhang et al., 2021
347	SRR11487207	SC249	Fagopyrum tataricum (L.) Gaertn	gc8	Ft-IIIb	landrace	China	Sichuan	Zhang et al., 2021
348	SRR11487208	SC248	Fagopyrum tataricum (L.) Gaertn	gc8	Ft-IIIb	landrace	China	Sichuan	Zhang et al., 2021
349	SRR11487214	SC243	Fagopyrum tataricum (L.) Gaertn	gc8	Ft-IIIb	landrace	China	Sichuan	Zhang et al., 2021
350	SRR11487221	SC234	Fagopyrum tataricum (L.) Gaertn	gc8	Ft-IIIb	landrace	China	Sichuan	Zhang et al., 2021
351	SRR11487281	GS161	Fagopyrum tataricum (L.) Gaertn	gc8	Ft-IIIb	landrace	China	Gansu	Zhang et al., 2021
352	SRR11487313	sx128	Fagopyrum tataricum (L.) Gaertn	gc8	Ft-IIIb	landrace	China	Shaanxi	Zhang et al., 2021
353	SRR11487420	YN553	Fagopyrum tataricum (L.) Gaertn	gc8	Ft-IIIb	landrace	China	Yunnan	Zhang et al., 2021
354	SRR11487463	510	Fagopyrum tataricum (L.) Gaertn	gc8	Ft-IIIb	landrace	China	NA	Zhang et al., 2021
355	SRR11487477	SC493	Fagopyrum tataricum (L.) Gaertn	gc8	Ft-IIIb	landrace	China	Sichuan	Zhang et al., 2021
356	SRR11487480	SC490	Fagopyrum tataricum (L.) Gaertn	gc8	Ft-IIIb	landrace	China	Sichuan	Zhang et al., 2021
357	SRR11487483	SC486	Fagopyrum tataricum (L.) Gaertn	gc8	Ft-IIIb	landrace	China	Sichuan	Zhang et al., 2021
358	SRR11487494	YN476	Fagopyrum tataricum (L.) Gaertn	gc8	Ft-IIIb	landrace	China	Yunnan	Zhang et al., 2021
359	SRR11487498	YN472	Fagopyrum tataricum (L.) Gaertn	gc8	Ft-IIIb	landrace	China	Yunnan	Zhang et al., 2021
360	SRR11487500	YN469	Fagopyrum tataricum (L.) Gaertn	gc8	Ft-IIIb	landrace	China	Yunnan	Zhang et al., 2021
361	SRR11487502	YN467	Fagopyrum tataricum (L.) Gaertn	gc8	Ft-IIIb	landrace	China	Yunnan	Zhang et al., 2021
362	SRR11487509	SC462	Fagopyrum tataricum (L.) Gaertn	gc8	Ft-IIIb	landrace	China	Sichuan	Zhang et al., 2021
363	SRR11487512	SC459	Fagopyrum tataricum (L.) Gaertn	gc8	Ft-IIIb	landrace	China	Sichuan	Zhang et al., 2021
364	SRR11487533	SC438	Fagopyrum tataricum (L.) Gaertn	gc8	Ft-IIIb	landrace	China	Sichuan	Zhang et al., 2021
365	SRR11487538	SC433	Fagopyrum tataricum (L.) Gaertn	gc8	Ft-IIIb	landrace	China	Sichuan	Zhang et al., 2021
366	SRR11487539	SC432	Fagopyrum tataricum (L.) Gaertn	gc8	Ft-IIIb	landrace	China	Sichuan	Zhang et al., 2021
367	SRR11487553	YN419	Fagopyrum tataricum (L.) Gaertn	gc8	Ft-IIIb	landrace	China	Yunnan	Zhang et al., 2021
368	SRR11487555	GZ417	Fagopyrum tataricum (L.) Gaertn	gc8	Ft-IIIb	landrace	China	Guizhou	Zhang et al., 2021
369	SRR11487560	GZ412	Fagopyrum tataricum (L.) Gaertn	gc8	Ft-IIIb	landrace	China	Guizhou	Zhang et al., 2021
370	SRR11487594	QH377	Fagopyrum tataricum (L.) Gaertn	gc8	Ft-IIIb	landrace	China	Qinghai	Zhang et al., 2021
371	SRR11487600	QH372	Fagopyrum tataricum (L.) Gaertn	gc8	Ft-IIIb	landrace	China	Qinghai	Zhang et al., 2021
372	SRR11487601	QH371	Fagopyrum tataricum (L.) Gaertn	gc8	Ft-IIIb	landrace	China	Qinghai	Zhang et al., 2021
373	SRR11487614	GS358	Fagopyrum tataricum (L.) Gaertn	gc8	Ft-IIIb	landrace	China	Gansu	Zhang et al., 2021
374	SRR11487619	GS355	Fagopyrum tataricum (L.) Gaertn	gc8	Ft-IIIb	landrace	China	Gansu	Zhang et al., 2021
375	SRR11487620	GS353	Fagopyrum tataricum (L.) Gaertn	gc8	Ft-IIIb	landrace	China	Gansu	Zhang et al., 2021
376	SRR11487621	GS352	Fagopyrum tataricum (L.) Gaertn	gc8	Ft-IIIb	landrace	China	Gansu	Zhang et al., 2021
377	SRR11487622	GS351	Fagopyrum tataricum (L.) Gaertn	gc8	Ft-IIIb	landrace	China	Gansu	Zhang et al., 2021
378	SRR11487623	GS350	Fagopyrum tataricum (L.) Gaertn	gc8	Ft-IIIb	landrace	China	Gansu	Zhang et al., 2021
379	MT712164.1	MT712164	Fagopyrum tataricum	gc8	Ft-IIIb	NA	NA	NA	https://www.ncbi.nlm.nih.gov/nuccore/MT712164
380	SRR11487118	SX-339	Fagopyrum tataricum (L.) Gaertn	gc7	Ft-IIIc	landrace	China	Shanxi	Zhang et al., 2021
381	SRR11487119	SX-338	Fagopyrum tataricum (L.) Gaertn	gc7	Ft-IIIc	landrace	China	Shanxi	Zhang et al., 2021
382	SRR11487120	SX-337	Fagopyrum tataricum (L.) Gaertn	gc7	Ft-IIIc	landrace	China	Shanxi	Zhang et al., 2021
383	SRR11487121	SX-336	Fagopyrum tataricum (L.) Gaertn	gc7	Ft-IIIc	landrace	China	Shanxi	Zhang et al., 2021
384	SRR11487122	SX-335	Fagopyrum tataricum (L.) Gaertn	gc7	Ft-IIIc	landrace	China	Shanxi	Zhang et al., 2021
385	SRR11487123	SX-35	Fagopyrum tataricum (L.) Gaertn	gc7	Ft-IIIc	landrace	China	Shanxi	Zhang et al., 2021
386	SRR11487134	SX-34	Fagopyrum tataricum (L.) Gaertn	gc7	Ft-IIIc	landrace	China	Shanxi	Zhang et al., 2021
387	SRR11487167	SX-30	Fagopyrum tataricum (L.) Gaertn	gc7	Ft-IIIc	landrace	China	Shanxi	Zhang et al., 2021
388	SRR11487200	SX-27	Fagopyrum tataricum (L.) Gaertn	gc7	Ft-IIIc	landrace	China	Shanxi	Zhang et al., 2021
389	SRR11487205	JX252	Fagopyrum tataricum (L.) Gaertn	gc7	Ft-IIIc	landrace	China	Jiangxi	Zhang et al., 2021
390	SRR11487206	AH251	Fagopyrum tataricum (L.) Gaertn	gc7	Ft-IIIc	landrace	China	Anhui	Zhang et al., 2021
391	SRR11487211	SX-26	Fagopyrum tataricum (L.) Gaertn	gc7	Ft-IIIc	landrace	China	Shanxi	Zhang et al., 2021
392	SRR11487212	NMG3	Fagopyrum tataricum (L.) Gaertn	gc7	Ft-IIIc	landrace	China	Inner Mongolia	Zhang et al., 2021
393	SRR11487223	SX-25	Fagopyrum tataricum (L.) Gaertn	gc7	Ft-IIIc	landrace	China	Shanxi	Zhang et al., 2021
394	SRR11487234	SX-24	Fagopyrum tataricum (L.) Gaertn	gc7	Ft-IIIc	landrace	China	Shanxi	Zhang et al., 2021
395	SRR11487238	SC212	Fagopyrum tataricum (L.) Gaertn	gc7	Ft-IIIc	landrace	China	Sichuan	Zhang et al., 2021
396	SRR11487245	SX-23	Fagopyrum tataricum (L.) Gaertn	gc7	Ft-IIIc	landrace	China	Shanxi	Zhang et al., 2021
397	SRR11487253	GS195	Fagopyrum tataricum (L.) Gaertn	gc7	Ft-IIIc	landrace	China	Gansu	Zhang et al., 2021
398	SRR11487255	GS193	Fagopyrum tataricum (L.) Gaertn	gc7	Ft-IIIc	landrace	China	Gansu	Zhang et al., 2021
399	SRR11487257	GS192	Fagopyrum tataricum (L.) Gaertn	gc7	Ft-IIIc	landrace	China	Gansu	Zhang et al., 2021
400	SRR11487264	GS183	Fagopyrum tataricum (L.) Gaertn	gc7	Ft-IIIc	landrace	China	Gansu	Zhang et al., 2021
401	SRR11487266	GS179	Fagopyrum tataricum (L.) Gaertn	gc7	Ft-IIIc	landrace	China	Gansu	Zhang et al., 2021
402	SRR11487273	GS171	Fagopyrum tataricum (L.) Gaertn	gc7	Ft-IIIc	landrace	China	Gansu	Zhang et al., 2021
403	SRR11487274	GS169	Fagopyrum tataricum (L.) Gaertn	gc7	Ft-IIIc	landrace	China	Gansu	Zhang et al., 2021
404	SRR11487275	GS168	Fagopyrum tataricum (L.) Gaertn	gc7	Ft-IIIc	landrace	China	Gansu	Zhang et al., 2021
405	SRR11487284	sx158	Fagopyrum tataricum (L.) Gaertn	gc7	Ft-IIIc	landrace	China	Shaanxi	Zhang et al., 2021
406	SRR11487285	sx157	Fagopyrum tataricum (L.) Gaertn	gc7	Ft-IIIc	landrace	China	Shaanxi	Zhang et al., 2021
407	SRR11487286	sx156	Fagopyrum tataricum (L.) Gaertn	gc7	Ft-IIIc	landrace	China	Shaanxi	Zhang et al., 2021
408	SRR11487287	sx155	Fagopyrum tataricum (L.) Gaertn	gc7	Ft-IIIc	landrace	China	Shaanxi	Zhang et al., 2021
409	SRR11487288	sx154	Fagopyrum tataricum (L.) Gaertn	gc7	Ft-IIIc	landrace	China	Shaanxi	Zhang et al., 2021
410	SRR11487291	sx152	Fagopyrum tataricum (L.) Gaertn	gc7	Ft-IIIc	landrace	China	Shaanxi	Zhang et al., 2021
411	SRR11487292	sx151	Fagopyrum tataricum (L.) Gaertn	gc7	Ft-IIIc	landrace	China	Shaanxi	Zhang et al., 2021
412	SRR11487294	sx149	Fagopyrum tataricum (L.) Gaertn	gc7	Ft-IIIc	landrace	China	Shaanxi	Zhang et al., 2021
413	SRR11487295	sx148	Fagopyrum tataricum (L.) Gaertn	gc7	Ft-IIIc	landrace	China	Shaanxi	Zhang et al., 2021
414	SRR11487296	sx147	Fagopyrum tataricum (L.) Gaertn	gc7	Ft-IIIc	landrace	China	Shaanxi	Zhang et al., 2021
415	SRR11487298	sx145	Fagopyrum tataricum (L.) Gaertn	gc7	Ft-IIIc	landrace	China	Shaanxi	Zhang et al., 2021
416	SRR11487299	sx144	Fagopyrum tataricum (L.) Gaertn	gc7	Ft-IIIc	landrace	China	Shaanxi	Zhang et al., 2021
417	SRR11487302	sx140	Fagopyrum tataricum (L.) Gaertn	gc7	Ft-IIIc	landrace	China	Shaanxi	Zhang et al., 2021
418	SRR11487303	sx139	Fagopyrum tataricum (L.) Gaertn	gc7	Ft-IIIc	landrace	China	Shaanxi	Zhang et al., 2021
419	SRR11487304	sx138	Fagopyrum tataricum (L.) Gaertn	gc7	Ft-IIIc	landrace	China	Shaanxi	Zhang et al., 2021
420	SRR11487305	sx137	Fagopyrum tataricum (L.) Gaertn	gc7	Ft-IIIc	landrace	China	Shaanxi	Zhang et al., 2021
421	SRR11487306	sx136	Fagopyrum tataricum (L.) Gaertn	gc7	Ft-IIIc	landrace	China	Shaanxi	Zhang et al., 2021
422	SRR11487308	sx134	Fagopyrum tataricum (L.) Gaertn	gc7	Ft-IIIc	landrace	China	Shaanxi	Zhang et al., 2021
423	SRR11487312	sx129	Fagopyrum tataricum (L.) Gaertn	gc7	Ft-IIIc	landrace	China	Shaanxi	Zhang et al., 2021
424	SRR11487314	sx127	Fagopyrum tataricum (L.) Gaertn	gc7	Ft-IIIc	landrace	China	Shaanxi	Zhang et al., 2021
425	SRR11487315	sx126	Fagopyrum tataricum (L.) Gaertn	gc7	Ft-IIIc	landrace	China	Shaanxi	Zhang et al., 2021
426	SRR11487316	sx125	Fagopyrum tataricum (L.) Gaertn	gc7	Ft-IIIc	landrace	China	Shaanxi	Zhang et al., 2021
427	SRR11487317	sx124	Fagopyrum tataricum (L.) Gaertn	gc7	Ft-IIIc	landrace	China	Shaanxi	Zhang et al., 2021
428	SRR11487318	sx123	Fagopyrum tataricum (L.) Gaertn	gc7	Ft-IIIc	landrace	China	Shaanxi	Zhang et al., 2021
429	SRR11487319	sx122	Fagopyrum tataricum (L.) Gaertn	gc7	Ft-IIIc	landrace	China	Shaanxi	Zhang et al., 2021
430	SRR11487320	sx121	Fagopyrum tataricum (L.) Gaertn	gc7	Ft-IIIc	landrace	China	Shaanxi	Zhang et al., 2021
431	SRR11487321	sx119	Fagopyrum tataricum (L.) Gaertn	gc7	Ft-IIIc	landrace	China	Shaanxi	Zhang et al., 2021
432	SRR11487322	sx118	Fagopyrum tataricum (L.) Gaertn	gc7	Ft-IIIc	landrace	China	Shaanxi	Zhang et al., 2021
433	SRR11487323	sx117	Fagopyrum tataricum (L.) Gaertn	gc7	Ft-IIIc	landrace	China	Shaanxi	Zhang et al., 2021
434	SRR11487325	SX-114	Fagopyrum tataricum (L.) Gaertn	gc7	Ft-IIIc	landrace	China	Shanxi	Zhang et al., 2021
435	SRR11487327	SX-112	Fagopyrum tataricum (L.) Gaertn	gc7	Ft-IIIc	landrace	China	Shanxi	Zhang et al., 2021
436	SRR11487330	sx108	Fagopyrum tataricum (L.) Gaertn	gc7	Ft-IIIc	landrace	China	Shaanxi	Zhang et al., 2021
437	SRR11487335	GZ104	Fagopyrum tataricum (L.) Gaertn	gc7	Ft-IIIc	landrace	China	Guizhou	Zhang et al., 2021
438	SRR11487336	sx103	Fagopyrum tataricum (L.) Gaertn	gc7	Ft-IIIc	landrace	China	Shaanxi	Zhang et al., 2021
439	SRR11487343	SX-96	Fagopyrum tataricum (L.) Gaertn	gc7	Ft-IIIc	landrace	China	Shanxi	Zhang et al., 2021
440	SRR11487345	HB93	Fagopyrum tataricum (L.) Gaertn	gc7	Ft-IIIc	landrace	China	Hebei	Zhang et al., 2021
441	SRR11487348	HB90	Fagopyrum tataricum (L.) Gaertn	gc7	Ft-IIIc	landrace	China	Hebei	Zhang et al., 2021
442	SRR11487351	HB86	Fagopyrum tataricum (L.) Gaertn	gc7	Ft-IIIc	landrace	China	Hebei	Zhang et al., 2021
443	SRR11487359	HB78	Fagopyrum tataricum (L.) Gaertn	gc7	Ft-IIIc	landrace	China	Hebei	Zhang et al., 2021
444	SRR11487360	HB77	Fagopyrum tataricum (L.) Gaertn	gc7	Ft-IIIc	landrace	China	Hebei	Zhang et al., 2021
445	SRR11487361	HB76	Fagopyrum tataricum (L.) Gaertn	gc7	Ft-IIIc	landrace	China	Hebei	Zhang et al., 2021
446	SRR11487365	HB73	Fagopyrum tataricum (L.) Gaertn	gc7	Ft-IIIc	landrace	China	Hebei	Zhang et al., 2021
447	SRR11487370	HB65	Fagopyrum tataricum (L.) Gaertn	gc7	Ft-IIIc	landrace	China	Hebei	Zhang et al., 2021
448	SRR11487381	KOR-W91	Fagopyrum tataricum (L.) Gaertn	gc7	Ft-IIIc	landrace	Korea	NA	Zhang et al., 2021
449	SRR11487382	KOR-W90	Fagopyrum tataricum (L.) Gaertn	gc7	Ft-IIIc	landrace	Korea	NA	Zhang et al., 2021
450	SRR11487384	KOR-W88	Fagopyrum tataricum (L.) Gaertn	gc7	Ft-IIIc	landrace	Korea	NA	Zhang et al., 2021
451	SRR11487385	KOR-W87	Fagopyrum tataricum (L.) Gaertn	gc7	Ft-IIIc	landrace	Korea	NA	Zhang et al., 2021
452	SRR11487386	sx120	Fagopyrum tataricum (L.) Gaertn	gc7	Ft-IIIc	landrace	China	Shaanxi	Zhang et al., 2021
453	SRR11487388	NMG2	Fagopyrum tataricum (L.) Gaertn	gc7	Ft-IIIc	landrace	China	Inner Mongolia	Zhang et al., 2021
454	SRR11487389	LN1	Fagopyrum tataricum (L.) Gaertn	gc7	Ft-IIIc	landrace	China	Liaoning	Zhang et al., 2021
455	SRR11487393	KOR-W82	Fagopyrum tataricum (L.) Gaertn	gc7	Ft-IIIc	landrace	Korea	NA	Zhang et al., 2021
456	SRR11487395	HB58	Fagopyrum tataricum (L.) Gaertn	gc7	Ft-IIIc	landrace	China	Hebei	Zhang et al., 2021
457	SRR11487397	KOR-W80	Fagopyrum tataricum (L.) Gaertn	gc7	Ft-IIIc	landrace	Korea	NA	Zhang et al., 2021
458	SRR11487402	BEL-W33	Fagopyrum tataricum (L.) Gaertn	gc7	Ft-IIIc	landrace	Belgium	NA	Zhang et al., 2021
459	SRR11487404	DEU-W31	Fagopyrum tataricum (L.) Gaertn	gc7	Ft-IIIc	landrace	Germany	NA	Zhang et al., 2021
460	SRR11487409	USA-W23	Fagopyrum tataricum (L.) Gaertn	gc7	Ft-IIIc	landrace	U.S.A	NA	Zhang et al., 2021
461	SRR11487414	KZT-W10	Fagopyrum tataricum (L.) Gaertn	gc7	Ft-IIIc	landrace	Kazakhstan	NA	Zhang et al., 2021
462	SRR11487418	SX-56	Fagopyrum tataricum (L.) Gaertn	gc7	Ft-IIIc	landrace	China	Shanxi	Zhang et al., 2021
463	SRR11487419	sx554	Fagopyrum tataricum (L.) Gaertn	gc7	Ft-IIIc	landrace	China	Shaanxi	Zhang et al., 2021
464	SRR11487422	SC551	Fagopyrum tataricum (L.) Gaertn	gc7	Ft-IIIc	landrace	China	Sichuan	Zhang et al., 2021
465	SRR11487426	RUS547	Fagopyrum tataricum (L.) Gaertn	gc7	Ft-IIIc	landrace	Russia	NA	Zhang et al., 2021
466	SRR11487429	SX-55	Fagopyrum tataricum (L.) Gaertn	gc7	Ft-IIIc	landrace	China	Shanxi	Zhang et al., 2021
467	SRR11487433	539	Fagopyrum tataricum (L.) Gaertn	gc7	Ft-IIIc	landrace	China	NA	Zhang et al., 2021
468	SRR11487434	USA538	Fagopyrum tataricum (L.) Gaertn	gc7	Ft-IIIc	landrace	U.S.A	NA	Zhang et al., 2021
469	SRR11487435	USA537	Fagopyrum tataricum (L.) Gaertn	gc7	Ft-IIIc	landrace	U.S.A	NA	Zhang et al., 2021
470	SRR11487440	SX-54	Fagopyrum tataricum (L.) Gaertn	gc7	Ft-IIIc	landrace	China	Shanxi	Zhang et al., 2021
471	SRR11487444	529	Fagopyrum tataricum (L.) Gaertn	gc7	Ft-IIIc	landrace	China	NA	Zhang et al., 2021
472	SRR11487446	USA527	Fagopyrum tataricum (L.) Gaertn	gc7	Ft-IIIc	landrace	U.S.A	NA	Zhang et al., 2021
473	SRR11487451	SX-52	Fagopyrum tataricum (L.) Gaertn	gc7	Ft-IIIc	landrace	China	Shanxi	Zhang et al., 2021
474	SRR11487462	SX-51	Fagopyrum tataricum (L.) Gaertn	gc7	Ft-IIIc	landrace	China	Shanxi	Zhang et al., 2021
475	SRR11487481	sx489	Fagopyrum tataricum (L.) Gaertn	gc7	Ft-IIIc	landrace	China	Shaanxi	Zhang et al., 2021
476	SRR11487482	JX488	Fagopyrum tataricum (L.) Gaertn	gc7	Ft-IIIc	landrace	China	Jiangxi	Zhang et al., 2021
477	SRR11487495	SX-48	Fagopyrum tataricum (L.) Gaertn	gc7	Ft-IIIc	landrace	China	Shanxi	Zhang et al., 2021
478	SRR11487513	SC457	Fagopyrum tataricum (L.) Gaertn	gc7	Ft-IIIc	landrace	China	Sichuan	Zhang et al., 2021
479	SRR11487514	SC456	Fagopyrum tataricum (L.) Gaertn	gc7	Ft-IIIc	landrace	China	Sichuan	Zhang et al., 2021
480	SRR11487517	SC453	Fagopyrum tataricum (L.) Gaertn	gc7	Ft-IIIc	landrace	China	Sichuan	Zhang et al., 2021
481	SRR11487519	SC452	Fagopyrum tataricum (L.) Gaertn	gc7	Ft-IIIc	landrace	China	Sichuan	Zhang et al., 2021
482	SRR11487521	SC450	Fagopyrum tataricum (L.) Gaertn	gc7	Ft-IIIc	landrace	China	Sichuan	Zhang et al., 2021
483	SRR11487522	SC449	Fagopyrum tataricum (L.) Gaertn	gc7	Ft-IIIc	landrace	China	Sichuan	Zhang et al., 2021
484	SRR11487525	SC446	Fagopyrum tataricum (L.) Gaertn	gc7	Ft-IIIc	landrace	China	Sichuan	Zhang et al., 2021
485	SRR11487526	SC445	Fagopyrum tataricum (L.) Gaertn	gc7	Ft-IIIc	landrace	China	Sichuan	Zhang et al., 2021
486	SRR11487527	SC444	Fagopyrum tataricum (L.) Gaertn	gc7	Ft-IIIc	landrace	China	Sichuan	Zhang et al., 2021
487	SRR11487528	SC443	Fagopyrum tataricum (L.) Gaertn	gc7	Ft-IIIc	landrace	China	Sichuan	Zhang et al., 2021
488	SRR11487529	SX-45	Fagopyrum tataricum (L.) Gaertn	gc7	Ft-IIIc	landrace	China	Shanxi	Zhang et al., 2021
489	SRR11487551	SX-43	Fagopyrum tataricum (L.) Gaertn	gc7	Ft-IIIc	landrace	China	Shanxi	Zhang et al., 2021
490	SRR11487562	SX-42	Fagopyrum tataricum (L.) Gaertn	gc7	Ft-IIIc	landrace	China	Shanxi	Zhang et al., 2021
491	SRR11487570	HB401	Fagopyrum tataricum (L.) Gaertn	gc7	Ft-IIIc	landrace	China	Hubei	Zhang et al., 2021
492	SRR11487573	SX-41	Fagopyrum tataricum (L.) Gaertn	gc7	Ft-IIIc	landrace	China	Shanxi	Zhang et al., 2021
493	SRR11487574	HB398	Fagopyrum tataricum (L.) Gaertn	gc7	Ft-IIIc	landrace	China	Hubei	Zhang et al., 2021
494	SRR11487575	HB397	Fagopyrum tataricum (L.) Gaertn	gc7	Ft-IIIc	landrace	China	Hubei	Zhang et al., 2021
495	SRR11487576	HB396	Fagopyrum tataricum (L.) Gaertn	gc7	Ft-IIIc	landrace	China	Hubei	Zhang et al., 2021
496	SRR11487578	HB394	Fagopyrum tataricum (L.) Gaertn	gc7	Ft-IIIc	landrace	China	Hubei	Zhang et al., 2021
497	SRR11487579	HB393	Fagopyrum tataricum (L.) Gaertn	gc7	Ft-IIIc	landrace	China	Hubei	Zhang et al., 2021
498	SRR11487580	HB392	Fagopyrum tataricum (L.) Gaertn	gc7	Ft-IIIc	landrace	China	Hubei	Zhang et al., 2021
499	SRR11487581	HB391	Fagopyrum tataricum (L.) Gaertn	gc7	Ft-IIIc	landrace	China	Hubei	Zhang et al., 2021
500	SRR11487582	HB390	Fagopyrum tataricum (L.) Gaertn	gc7	Ft-IIIc	landrace	China	Hubei	Zhang et al., 2021
501	SRR11487583	HB389	Fagopyrum tataricum (L.) Gaertn	gc7	Ft-IIIc	landrace	China	Hubei	Zhang et al., 2021
502	SRR11487584	SX-40	Fagopyrum tataricum (L.) Gaertn	gc7	Ft-IIIc	landrace	China	Shanxi	Zhang et al., 2021
503	SRR11487586	HB387	Fagopyrum tataricum (L.) Gaertn	gc7	Ft-IIIc	landrace	China	Hubei	Zhang et al., 2021
504	SRR11487591	AH380	Fagopyrum tataricum (L.) Gaertn	gc7	Ft-IIIc	landrace	China	Anhui	Zhang et al., 2021
505	SRR11487592	AH379	Fagopyrum tataricum (L.) Gaertn	gc7	Ft-IIIc	landrace	China	Anhui	Zhang et al., 2021
506	SRR11487595	SX-39	Fagopyrum tataricum (L.) Gaertn	gc7	Ft-IIIc	landrace	China	Shanxi	Zhang et al., 2021
507	SRR11487596	QH376	Fagopyrum tataricum (L.) Gaertn	gc7	Ft-IIIc	landrace	China	Qinghai	Zhang et al., 2021
508	SRR11487597	QH375	Fagopyrum tataricum (L.) Gaertn	gc7	Ft-IIIc	landrace	China	Qinghai	Zhang et al., 2021
509	SRR11487598	QH374	Fagopyrum tataricum (L.) Gaertn	gc7	Ft-IIIc	landrace	China	Qinghai	Zhang et al., 2021
510	SRR11487603	QH369	Fagopyrum tataricum (L.) Gaertn	gc7	Ft-IIIc	landrace	China	Qinghai	Zhang et al., 2021
511	SRR11487604	QH368	Fagopyrum tataricum (L.) Gaertn	gc7	Ft-IIIc	landrace	China	Qinghai	Zhang et al., 2021
512	SRR11487608	QH365	Fagopyrum tataricum (L.) Gaertn	gc7	Ft-IIIc	landrace	China	Qinghai	Zhang et al., 2021
513	SRR11487610	QH362	Fagopyrum tataricum (L.) Gaertn	gc7	Ft-IIIc	landrace	China	Qinghai	Zhang et al., 2021
514	SRR11487613	GS359	Fagopyrum tataricum (L.) Gaertn	gc7	Ft-IIIc	landrace	China	Gansu	Zhang et al., 2021
515	SRR11487616	GS356	Fagopyrum tataricum (L.) Gaertn	gc7	Ft-IIIc	landrace	China	Gansu	Zhang et al., 2021
516	SRR11487618	NX6	Fagopyrum tataricum (L.) Gaertn	gc7	Ft-IIIc	landrace	China	Ningxia	Zhang et al., 2021
517	SRR11487625	GS348	Fagopyrum tataricum (L.) Gaertn	gc7	Ft-IIIc	landrace	China	Gansu	Zhang et al., 2021
518	SRR11487626	GS347	Fagopyrum tataricum (L.) Gaertn	gc7	Ft-IIIc	landrace	China	Gansu	Zhang et al., 2021
519	SRR11487629	SX-36	Fagopyrum tataricum (L.) Gaertn	gc7	Ft-IIIc	landrace	China	Shanxi	Zhang et al., 2021
520	SRR11487633	SX-341	Fagopyrum tataricum (L.) Gaertn	gc7	Ft-IIIc	landrace	China	Shanxi	Zhang et al., 2021
521	NC_027161.1	NC_027161	Fagopyrum tataricum	gc7	Ft-IIIc	NA	NA	NA	https://www.ncbi.nlm.nih.gov/nuccore/NC_027161
The data of 8 accessions with bold font were downloaded from NCBI and the other 513 accessions were newly assembled.

## Sheet: Table S2
Table S2 Statistics of the number of different variation types at different genic positions
	SNV	mixed	InDel	Block substitution	Total	proportion
CDS	2762	114	48	56	2980	0.3866
Exon	33	0	3	9	45	0.0058
Intron	670	95	92	44	901	0.1169
IGS	2518	503	460	302	3783	0.4907
Total	5983	712	603	411	7709	1
proportion	0.7761	0.0924	0.0782	0.0533	1

## Sheet: Table S3
Table S3 Number of plastome sequences, haplotypes, and haplotype diversity in different genetic clusters
	Number of sequences	Number of haplotypes	Haplotype diversity (Hd)
Ft-I	12	2	0.16667
Ft-II	41	7	0.68902
Ft-III	456	44	0.71169
Ft-IIIa	270	29	0.40419
Ft-IIIb	44	3	0.08985
Ft-IIIc	142	12	0.25971

## Sheet: Table S4
Table S4 Genetic distances and population differentiation within and between different genetic clusters
Population 1	Population 2	K	Fst
Ft-I	Ft-II	56.6931	0.98823
Ft-I	Ft-III	52.6864	0.98859
Ft-I	Ft-IIIa	52.3315	0.99317
Ft-I	Ft-IIIb	53.1288	0.99758
Ft-I	Ft-IIIc	53.2242	0.99558
Ft-II	Ft-III	34.1309	0.96772
Ft-II	Ft-IIIa	33.7699	0.97459
Ft-II	Ft-IIIb	34.582	0.98179
Ft-II	Ft-IIIc	34.6774	0.97878
Ft-IIIa	Ft-IIIb	1.32323	0.75851
Ft-IIIa	Ft-IIIc	1.4325	0.70274
Ft-IIIb	Ft-IIIc	2.20038	0.91038
